# Supplementary material for: Chloridotetra­kis(pyridine-4-carb­alde­hyde-κN)copper(II) chloride
Source: Acta Crystallogr Sect E Struct Rep Online. 2009 Oct 17;65(Pt 11):m1380. doi: 10.1107/S1600536809041816 (PMC2970991; doi:10.1107/S1600536809041816)
Supplement: Supplementary file 2 [file e-65-m1380-Isup2.hkl]

# 
# h,k,l, Fc-squared, Fo-squared, sigma(Fo-squared) and status flag 
# 
data_I
_shelx_title ' cu1 in P4/n' 
_shelx_refln_list_code          4 
_shelx_F_calc_maximum      254.15 
_exptl_crystal_F_000       574.00 
_reflns_d_resolution_high  0.8380 
 
loop_ 
 _symmetry_equiv_pos_as_xyz 
 'x, y, z' 
 '-x+1/2, -y+1/2, z' 
 '-y+1/2, x, z' 
 'y, -x+1/2, z' 
 '-x, -y, -z' 
 'x-1/2, y-1/2, -z' 
 'y-1/2, -x, -z' 
 '-y, x-1/2, -z' 
 
_cell_length_a    10.5035 
_cell_length_b    10.5035 
_cell_length_c    11.3751 
_cell_angle_alpha  90.000 
_cell_angle_beta   90.000 
_cell_angle_gamma  90.000 
 
_shelx_F_squared_multiplier     1.000 
 
loop_ 
 _refln_index_h 
 _refln_index_k 
 _refln_index_l 
 _refln_F_squared_calc 
 _refln_F_squared_meas 
 _refln_F_squared_sigma 
 _refln_observed_status 
   1   1   0     4363.81     4954.50     46.53 o 
   0   2   0     3805.51     4140.16     27.94 o 
   2   2   0       17.87       70.90      0.97 o 
  -1   3   0    64594.04    56074.64   1817.11 o 
   1   3   0     1400.38     1211.58      7.81 o 
   3   3   0     1892.04     1423.82      9.27 o 
  -2   4   0    23789.86    25011.64    304.90 o 
   0   4   0     2157.16     1714.65     10.93 o 
   2   4   0    10676.64    10099.26     64.10 o 
   4   4   0     4445.89     4797.86     25.21 o 
  -3   5   0       37.41       29.87      1.46 o 
  -1   5   0     8252.37     9418.08     63.08 o 
   1   5   0     6431.62     6263.66     38.46 o 
   3   5   0     8447.69     8562.15     52.42 o 
   5   5   0     3885.46     3642.29     22.54 o 
  -4   6   0     1289.86     1077.25      9.43 o 
  -2   6   0    10502.67    10916.88     73.25 o 
   0   6   0      635.11      656.20      4.86 o 
   2   6   0     6929.76     7207.37     44.30 o 
   4   6   0     2124.30     2155.60     14.10 o 
   6   6   0     1518.19     1462.10     10.73 o 
  -5   7   0     1355.27     1299.42     10.22 o 
  -3   7   0     5158.56     5081.01     34.95 o 
  -1   7   0     2298.79     2054.18     14.85 o 
   1   7   0     1812.52     1628.76     10.95 o 
   3   7   0     1494.52     1719.46     11.63 o 
   5   7   0     2568.81     2500.74     18.12 o 
   7   7   0      792.35      818.70      6.40 o 
  -6   8   0      749.63      749.77      8.63 o 
  -4   8   0      283.22      283.66      3.61 o 
  -2   8   0     1641.17     1610.93     12.26 o 
   0   8   0     1709.93     1513.52     11.50 o 
   2   8   0     3358.66     3266.19     21.00 o 
   4   8   0     1453.10     1406.81     15.31 o 
   6   8   0      819.81      862.53     10.68 o 
   8   8   0     1105.70     1069.76     10.44 o 
  -7   9   0      778.79      802.91      9.83 o 
  -5   9   0      692.02      686.58      6.52 o 
  -3   9   0     1613.29     1711.75     13.97 o 
  -1   9   0      514.15      516.52      5.08 o 
   1   9   0     1700.81     1673.48     12.71 o 
   3   9   0     1230.19     1194.59     10.70 o 
   5   9   0      582.54      549.56      5.52 o 
   7   9   0      371.59      411.52      4.43 o 
  -6  10   0      553.81      519.20      5.59 o 
  -4  10   0     2016.49     1942.31     15.02 o 
  -2  10   0     1124.83     1122.53      9.47 o 
   0  10   0      390.20      414.71      4.51 o 
   2  10   0      507.39      557.75      5.52 o 
   4  10   0      475.10      462.68      6.45 o 
   6  10   0      443.76      460.15      5.71 o 
  -5  11   0      168.54      163.10      2.89 o 
  -3  11   0      574.40      555.56      5.75 o 
  -1  11   0      869.06      813.29      7.55 o 
   1  11   0      967.44     1015.59      8.81 o 
   3  11   0      574.56      587.68      9.94 o 
   5  11   0      336.91      364.73      5.79 o 
  -2  12   0      212.01      192.94      3.19 o 
   0  12   0      637.37      599.76      6.89 o 
   2  12   0      972.35     1001.43     20.59 o 
   0   1   1     4014.64     3475.29     23.81 o 
   1   1   1     1115.74     1093.28      6.36 o 
  -1   2   1    11959.86    11901.12     56.14 o 
   0   2   1      205.31      251.55      1.31 o 
   1   2   1      141.86       69.24      0.60 o 
   2   2   1     1237.45     1333.36      5.69 o 
  -2   3   1      269.41      256.00      1.57 o 
  -1   3   1       11.71       25.65      0.51 o 
   0   3   1      536.69      625.42      3.00 o 
   1   3   1     1037.03     1239.48      5.64 o 
   2   3   1       56.16       84.42      0.86 o 
   3   3   1      335.26      328.64      1.73 o 
  -3   4   1     2497.32     2549.90     10.70 o 
  -2   4   1     2191.71     2110.47     10.74 o 
  -1   4   1     2719.04     2505.69     11.64 o 
   0   4   1      147.62      129.19      0.95 o 
   1   4   1        8.46       13.98      0.33 o 
   2   4   1       74.55       78.71      0.75 o 
   3   4   1      300.30      303.42      1.81 o 
   4   4   1      129.04      138.70      1.02 o 
  -4   5   1      161.54      145.72      1.21 o 
  -3   5   1      678.64      641.01      3.91 o 
  -2   5   1     6584.85     6173.84     29.39 o 
  -1   5   1       88.34       97.83      0.85 o 
   0   5   1     5159.95     5253.21     22.86 o 
   1   5   1      738.64      728.83      3.66 o 
   2   5   1       22.76       34.86      0.75 o 
   3   5   1      320.42      313.79      1.92 o 
   4   5   1      286.56      222.62      1.63 o 
   5   5   1       47.40       49.58      0.77 o 
  -5   6   1        3.10        4.50      0.44 o 
  -4   6   1      392.98      373.24      2.45 o 
  -3   6   1      206.61      249.27      2.26 o 
  -2   6   1       11.67       13.02      0.53 o 
  -1   6   1       32.37       72.06      0.91 o 
   0   6   1      820.36      827.38      4.35 o 
   1   6   1      928.45      803.36      4.07 o 
   2   6   1      720.95      665.94      4.23 o 
   3   6   1     5034.09     4850.53     22.26 o 
   4   6   1      170.85      161.77      1.51 o 
   5   6   1      262.92      286.31      2.60 o 
   6   6   1       66.19       74.20      1.00 o 
  -6   7   1      174.32      162.78      1.62 o 
  -5   7   1        0.58        0.81      0.44 o 
  -4   7   1       89.35      108.48      1.61 o 
  -3   7   1      534.37      486.38      3.40 o 
  -2   7   1      236.80      236.44      1.98 o 
  -1   7   1      249.60      242.95      1.96 o 
   0   7   1       55.56       64.09      0.90 o 
   1   7   1        2.59        2.98      0.45 o 
   2   7   1      117.17      107.96      1.13 o 
   3   7   1      285.08      286.75      1.99 o 
   4   7   1     1179.09     1088.75      6.45 o 
   5   7   1      614.68      597.24      4.85 o 
   6   7   1      673.04      629.71      3.84 o 
   7   7   1       75.32       79.17      1.20 o 
  -7   8   1      136.50      139.66      2.27 o 
  -6   8   1       55.81       54.05      1.15 o 
  -5   8   1      100.45      112.95      1.48 o 
  -4   8   1      303.58      291.41      2.44 o 
  -3   8   1     1614.27     1507.68      8.21 o 
  -2   8   1        1.17        4.52      0.51 o 
  -1   8   1      575.96      620.81      4.36 o 
   0   8   1      193.21      195.36      1.88 o 
   1   8   1       37.17       57.36      1.03 o 
   2   8   1      114.32      113.35      1.39 o 
   3   8   1       89.53       83.85      1.02 o 
   4   8   1      126.74      127.36      1.52 o 
   5   8   1       27.74       24.95      0.86 o 
   6   8   1       60.58       58.50      1.07 o 
   7   8   1      371.13      367.05      2.80 o 
   8   8   1      194.20      180.59      2.19 o 
  -8   9   1      338.71      322.85      3.66 o 
  -7   9   1       42.49       43.50      1.20 o 
  -6   9   1      143.08      123.80      1.78 o 
  -5   9   1      168.63      155.06      1.85 o 
  -4   9   1      189.59      192.51      1.99 o 
  -3   9   1       31.65       32.84      0.90 o 
  -2   9   1       45.59       46.19      1.05 o 
  -1   9   1      250.05      249.03      2.36 o 
   0   9   1      237.86      222.09      2.08 o 
   1   9   1      151.49      143.12      1.62 o 
   2   9   1      640.91      661.70      4.30 o 
   3   9   1       64.29       64.99      1.34 o 
   4   9   1      164.01      182.29      2.06 o 
   5   9   1        3.26        3.00      0.56 o 
   6   9   1       89.65       99.97      1.74 o 
   7   9   1       94.55       90.97      1.58 o 
   8   9   1       71.67       78.85      1.62 o 
  -7  10   1       27.07       27.66      1.18 o 
  -6  10   1       22.70       28.57      1.08 o 
  -5  10   1      104.46      118.53      1.71 o 
  -4  10   1      151.96      137.47      2.15 o 
  -3  10   1      232.28      202.50      2.15 o 
  -2  10   1      162.42      147.34      1.79 o 
  -1  10   1       22.56       20.38      0.82 o 
   0  10   1       29.10       26.36      0.85 o 
   1  10   1      161.45      158.20      1.89 o 
   2  10   1       76.78       75.82      1.35 o 
   3  10   1      558.64      572.03      4.72 o 
   4  10   1      203.99      209.39      2.52 o 
   5  10   1       78.08       77.22      2.04 o 
   6  10   1       19.48       19.83      1.16 o 
   7  10   1      111.86      117.38      1.95 o 
  -5  11   1      174.25      169.03      2.24 o 
  -4  11   1      327.55      304.59      3.35 o 
  -3  11   1       21.46       30.29      1.00 o 
  -2  11   1      330.40      327.04      2.91 o 
  -1  11   1       70.91       67.63      1.43 o 
   0  11   1      139.97      134.12      1.86 o 
   1  11   1       77.72       75.38      1.45 o 
   2  11   1       31.11       31.36      1.39 o 
   3  11   1       97.62       91.14      2.03 o 
   4  11   1        3.75        4.84      1.26 o 
   5  11   1       23.45       27.41      1.53 o 
  -3  12   1       48.53       52.32      1.38 o 
  -2  12   1      122.21      121.14      1.89 o 
  -1  12   1       51.72       56.65      1.40 o 
   0  12   1       63.32       67.72      1.50 o 
   1  12   1      276.75      283.18      3.12 o 
   2  12   1       54.48       53.14      1.90 o 
   3  12   1      101.57      104.49      2.69 o 
   0   0   2    21952.39    23838.19    747.49 o 
   0   1   2     4832.29     5516.04     26.23 o 
   1   1   2      883.62     1063.13      5.89 o 
  -1   2   2     5064.85     5160.87     23.23 o 
   0   2   2      203.35      230.25      1.31 o 
   1   2   2      421.02      598.11      3.16 o 
   2   2   2     4320.62     5005.26     20.70 o 
  -2   3   2     4683.31     5171.33     21.34 o 
  -1   3   2     1360.13     1609.30      8.49 o 
   0   3   2      326.30      290.94      2.14 o 
   1   3   2      852.74      928.90      4.51 o 
   2   3   2      178.30      108.54      0.83 o 
   3   3   2      168.70      271.37      1.54 o 
  -3   4   2       57.12       53.99      0.61 o 
  -2   4   2      513.32      562.39      3.58 o 
  -1   4   2     2549.48     2832.94     14.25 o 
   0   4   2      147.30      237.46      1.60 o 
   1   4   2     1916.82     1903.28      8.61 o 
   2   4   2      504.35      623.79      3.17 o 
   3   4   2     1863.39     1838.72      8.42 o 
   4   4   2      142.81      194.89      1.63 o 
  -4   5   2        5.90        3.38      0.34 o 
  -3   5   2      737.50      791.32      4.01 o 
  -2   5   2     1414.89     1328.78      7.63 o 
  -1   5   2      314.09      410.99      2.81 o 
   0   5   2      195.63      176.42      1.27 o 
   1   5   2      127.41      144.75      1.16 o 
   2   5   2     1997.62     2100.08      9.57 o 
   3   5   2      220.10      219.78      1.51 o 
   4   5   2      210.93      184.14      1.43 o 
   5   5   2        1.49        2.96      0.36 o 
  -5   6   2      738.26      687.00      3.93 o 
  -4   6   2       58.68       81.72      1.07 o 
  -3   6   2     3545.54     3557.26     17.47 o 
  -2   6   2      560.86      640.31      3.82 o 
  -1   6   2       56.34       43.69      0.69 o 
   0   6   2      101.86       91.43      0.91 o 
   1   6   2      340.64      302.76      1.98 o 
   2   6   2      127.81      138.18      1.19 o 
   3   6   2      191.43      193.06      1.78 o 
   4   6   2        6.95       11.43      0.46 o 
   5   6   2     1733.91     1783.22      9.05 o 
   6   6   2      156.02      151.91      1.44 o 
  -6   7   2       11.26       11.07      0.67 o 
  -5   7   2       65.89       63.87      1.07 o 
  -4   7   2       14.46       16.22      0.61 o 
  -3   7   2       12.39       12.39      0.92 o 
  -2   7   2      884.41      891.21      5.14 o 
  -1   7   2       14.15       10.75      0.63 o 
   0   7   2     1065.31     1059.94      5.57 o 
   1   7   2      112.25      128.02      1.22 o 
   2   7   2      943.72      914.05      4.55 o 
   3   7   2       47.53       62.06      1.05 o 
   4   7   2      345.92      330.78      2.53 o 
   5   7   2        2.70        2.28      0.48 o 
   6   7   2        3.99        3.61      0.44 o 
   7   7   2       33.79       32.81      1.13 o 
  -7   8   2      509.94      512.99      3.97 o 
  -6   8   2       14.90       12.80      0.84 o 
  -5   8   2        3.10        4.51      0.61 o 
  -4   8   2       36.23       41.86      1.01 o 
  -3   8   2      132.67      128.72      1.54 o 
  -2   8   2       11.63       13.29      0.64 o 
  -1   8   2       84.83       77.52      1.30 o 
   0   8   2      347.44      371.48      2.75 o 
   1   8   2      870.47      840.23      4.93 o 
   2   8   2      293.02      279.76      2.27 o 
   3   8   2       76.86       71.83      1.07 o 
   4   8   2       10.84        9.58      0.73 o 
   5   8   2      588.01      585.87      4.22 o 
   6   8   2       48.87       50.48      1.18 o 
   7   8   2      167.97      160.65      1.97 o 
   8   8   2       64.60       58.67      1.36 o 
  -8   9   2       75.83       79.03      1.67 o 
  -7   9   2        1.96        2.42      0.77 o 
  -6   9   2      150.89      144.17      2.31 o 
  -5   9   2        0.97        1.11      0.61 o 
  -4   9   2     1112.37     1036.09      6.22 o 
  -3   9   2       35.27       45.36      1.05 o 
  -2   9   2       18.89       21.54      0.77 o 
  -1   9   2        5.61        4.81      0.54 o 
   0   9   2       18.35       20.39      1.01 o 
   1   9   2        0.85        0.66      0.54 o 
   2   9   2       42.97       40.67      0.98 o 
   3   9   2        6.22        7.00      0.63 o 
   4   9   2      684.14      689.93      6.94 o 
   5   9   2        4.97        5.67      0.74 o 
   6   9   2        3.08        2.68      0.73 o 
   7   9   2        1.54        2.28      0.71 o 
   8   9   2      225.33      221.07      2.52 o 
  -7  10   2       91.08       94.03      1.82 o 
  -6  10   2       46.64       40.52      1.31 o 
  -5  10   2      124.46      119.45      1.96 o 
  -4  10   2      107.87       98.80      1.86 o 
  -3  10   2      225.28      222.81      2.25 o 
  -2  10   2       40.71       43.70      1.09 o 
  -1  10   2      372.45      364.84      3.00 o 
   0  10   2       66.59       53.60      1.18 o 
   1  10   2      181.50      173.34      2.00 o 
   2  10   2       46.74       51.42      1.32 o 
   3  10   2      115.75      120.77      2.13 o 
   4  10   2      114.03      114.61      2.15 o 
   5  10   2        4.13        4.54      0.92 o 
   6  10   2        1.87        1.50      0.79 o 
   7  10   2      137.43      137.09      1.97 o 
  -5  11   2       19.03       25.96      1.08 o 
  -4  11   2      149.61      143.59      2.15 o 
  -3  11   2       20.73       21.44      0.92 o 
  -2  11   2      126.79      114.86      1.64 o 
  -1  11   2        0.57        0.46      0.64 o 
   0  11   2      347.79      341.03      3.05 o 
   1  11   2       79.85       78.78      1.61 o 
   2  11   2       59.88       63.12      1.58 o 
   3  11   2       10.25       12.49      1.26 o 
   4  11   2      104.80      100.93      2.18 o 
   5  11   2       46.88       50.38      1.68 o 
  -3  12   2       18.82       19.00      1.04 o 
  -2  12   2        0.55        1.29      0.79 o 
  -1  12   2       49.22       51.66      1.45 o 
   0  12   2       30.26       26.27      1.20 o 
   1  12   2       49.74       47.99      1.43 o 
   2  12   2       78.10       79.42      2.09 o 
   3  12   2      314.35      325.45      4.31 o 
   0   0   3      223.75      239.82      2.57 o 
   0   1   3     3683.98     4019.54     18.09 o 
   1   1   3     3385.89     3376.31     16.14 o 
  -1   2   3     3181.99     3230.90     12.96 o 
   0   2   3     1724.57     1800.36      9.28 o 
   1   2   3     4023.94     4440.07     21.22 o 
   2   2   3     2977.57     3021.14     14.62 o 
  -2   3   3      872.61      968.03      4.35 o 
  -1   3   3        4.71        5.80      0.26 o 
   0   3   3      617.18      541.22      2.72 o 
   1   3   3     2285.83     2472.60     11.47 o 
   2   3   3      550.38      509.30      2.60 o 
   3   3   3      846.60      686.80      3.48 o 
  -3   4   3     1203.33     1261.42      5.87 o 
  -2   4   3     3146.08     3092.26     13.02 o 
  -1   4   3     3347.04     3579.80     15.74 o 
   0   4   3      728.01      602.02      3.07 o 
   1   4   3      603.84      593.77      3.23 o 
   2   4   3       60.61      102.86      0.95 o 
   3   4   3      809.32      812.22      3.82 o 
   4   4   3      490.14      537.64      2.93 o 
  -4   5   3     1239.08     1238.85      5.96 o 
  -3   5   3     1935.56     1964.51      8.58 o 
  -2   5   3     2336.69     2228.50     10.14 o 
  -1   5   3      692.44      743.74      3.96 o 
   0   5   3     1544.93     1590.83      7.40 o 
   1   5   3     1193.00     1133.65      5.48 o 
   2   5   3     1346.11     1502.69      7.06 o 
   3   5   3      836.22      788.69      4.04 o 
   4   5   3      689.94      579.89      3.00 o 
   5   5   3      286.25      266.52      2.23 o 
  -5   6   3        5.24        5.32      0.99 o 
  -4   6   3      908.68      825.54      4.83 o 
  -3   6   3      766.36      795.96      4.64 o 
  -2   6   3      444.51      426.67      2.74 o 
  -1   6   3     1122.76     1049.17      5.73 o 
   0   6   3     2014.05     2085.53      9.58 o 
   1   6   3      263.43      197.54      1.47 o 
   2   6   3     1212.75     1173.26      5.77 o 
   3   6   3     1251.59     1280.97      6.58 o 
   4   6   3      561.02      562.24      3.17 o 
   5   6   3      797.82      823.78      5.61 o 
   6   6   3       90.62       88.68      1.40 o 
  -6   7   3      510.36      485.04      3.82 o 
  -5   7   3       24.97       17.99      0.78 o 
  -4   7   3        2.06        2.20      0.60 o 
  -3   7   3      712.88      685.37      4.26 o 
  -2   7   3      362.17      353.25      2.57 o 
  -1   7   3      744.46      696.84      4.21 o 
   0   7   3      716.23      710.67      4.02 o 
   1   7   3      139.37      117.38      1.25 o 
   2   7   3      794.73      790.18      4.44 o 
   3   7   3      822.32      877.21      4.89 o 
   4   7   3      539.21      526.65      3.77 o 
   5   7   3     1106.70     1073.32      7.42 o 
   6   7   3      195.82      191.55      1.94 o 
   7   7   3      155.11      158.08      1.89 o 
  -7   8   3      179.80      191.13      2.24 o 
  -6   8   3      183.32      187.11      2.35 o 
  -5   8   3      330.12      362.56      3.49 o 
  -4   8   3      497.59      504.75      3.74 o 
  -3   8   3     1446.30     1400.56      7.73 o 
  -2   8   3        2.89        3.30      0.48 o 
  -1   8   3        8.41       14.59      1.02 o 
   0   8   3      145.58      138.88      1.58 o 
   1   8   3      246.14      265.81      2.33 o 
   2   8   3      428.41      402.38      2.88 o 
   3   8   3      796.48      803.22      4.98 o 
   4   8   3      553.90      538.63      4.21 o 
   5   8   3        0.45        0.51      0.66 o 
   6   8   3       76.78       83.49      1.78 o 
   7   8   3      108.88      123.32      1.82 o 
   8   8   3      386.86      376.49      3.35 o 
  -8   9   3      133.02      129.19      2.13 o 
  -7   9   3      106.61      112.65      2.26 o 
  -6   9   3      182.43      155.48      2.23 o 
  -5   9   3      359.70      341.43      3.32 o 
  -4   9   3      122.59      135.05      1.95 o 
  -3   9   3      256.78      254.29      2.40 o 
  -2   9   3      423.86      433.59      3.34 o 
  -1   9   3      358.05      375.51      3.06 o 
   0   9   3      198.27      201.62      2.07 o 
   1   9   3      159.38      161.02      2.16 o 
   2   9   3       40.56       37.41      1.08 o 
   3   9   3       66.96       64.89      1.53 o 
   4   9   3      279.78      282.64      3.33 o 
   5   9   3       11.57       12.31      0.87 o 
   6   9   3      491.02      493.04      4.24 o 
   7   9   3      275.08      269.20      2.73 o 
   8   9   3       54.51       57.46      1.42 o 
  -7  10   3       45.20       44.03      1.36 o 
  -6  10   3       33.50       42.30      1.55 o 
  -5  10   3       10.59       17.45      0.98 o 
  -4  10   3      353.59      327.25      3.52 o 
  -3  10   3      314.94      277.67      2.87 o 
  -2  10   3      418.95      394.27      3.29 o 
  -1  10   3       49.96       53.65      1.33 o 
   0  10   3      126.93      128.64      1.93 o 
   1  10   3      510.29      507.72      4.20 o 
   2  10   3      137.95      150.01      2.07 o 
   3  10   3      199.38      206.55      3.66 o 
   4  10   3      226.40      229.10      3.11 o 
   5  10   3        3.44        2.45      0.84 o 
   6  10   3       11.72       14.09      1.09 o 
   7  10   3      177.16      189.02      2.48 o 
  -5  11   3      251.72      243.55      3.14 o 
  -4  11   3      299.23      278.33      3.31 o 
  -3  11   3       56.20       66.61      1.78 o 
  -2  11   3       98.41      100.59      1.97 o 
  -1  11   3      103.82      105.29      1.84 o 
   0  11   3      162.21      160.60      2.31 o 
   1  11   3      271.52      265.81      2.90 o 
   2  11   3       97.69      102.58      1.98 o 
   3  11   3      270.17      267.72      3.47 o 
   4  11   3       29.00       30.39      1.72 o 
   5  11   3       22.58       30.18      1.45 o 
  -2  12   3      139.70      137.89      2.63 o 
  -1  12   3       40.08       51.68      1.50 o 
   0  12   3      140.02      144.44      2.24 o 
   1  12   3      135.17      137.07      2.36 o 
   2  12   3      102.57      107.79      2.31 o 
   0   0   4      978.24      929.55      8.56 o 
   0   1   4     1835.45     1771.69      7.52 o 
   1   1   4      647.59      650.05      3.46 o 
  -1   2   4     1405.50     1357.16      6.51 o 
   0   2   4     1596.07     1812.84      8.42 o 
   1   2   4     4711.32     5129.17     24.48 o 
   2   2   4        2.99        0.11      0.28 o 
  -2   3   4      908.09      995.52      4.78 o 
  -1   3   4      991.75     1061.44      4.77 o 
   0   3   4      857.17      784.91      3.82 o 
   1   3   4      465.57      550.10      3.20 o 
   2   3   4      523.21      493.55      2.93 o 
   3   3   4     1356.35     1425.81      7.00 o 
  -3   4   4     2096.66     2084.71      9.17 o 
  -2   4   4       35.71       42.37      1.31 o 
  -1   4   4      768.25      699.16      3.53 o 
   0   4   4      990.09      978.64      4.73 o 
   1   4   4      564.08      608.54      3.34 o 
   2   4   4     1275.22     1506.75      7.40 o 
   3   4   4      509.33      470.45      2.77 o 
   4   4   4      373.74      433.32      3.40 o 
  -4   5   4     1154.39     1067.09      6.28 o 
  -3   5   4       71.20       53.36      0.74 o 
  -2   5   4     1469.93     1313.24      6.26 o 
  -1   5   4      262.68      310.05      2.07 o 
   0   5   4     1938.85     1901.70      8.75 o 
   1   5   4       21.30       28.40      0.58 o 
   2   5   4      336.77      361.42      2.40 o 
   3   5   4      148.80      153.18      1.54 o 
   4   5   4      547.44      481.59      3.19 o 
   5   5   4        6.14        8.90      0.64 o 
  -5   6   4      186.08      207.75      2.19 o 
  -4   6   4      126.74      118.90      1.46 o 
  -3   6   4     1793.21     1948.14     10.00 o 
  -2   6   4      137.09      155.36      1.39 o 
  -1   6   4     1739.97     1616.86      7.65 o 
   0   6   4      280.23      301.44      1.99 o 
   1   6   4      665.64      574.79      3.35 o 
   2   6   4      128.75      136.19      1.44 o 
   3   6   4     1162.84     1081.37      6.06 o 
   4   6   4      110.04      124.50      1.55 o 
   5   6   4      819.53      855.17      5.87 o 
   6   6   4      252.45      247.42      2.33 o 
  -6   7   4       54.49       51.94      1.33 o 
  -5   7   4      308.54      317.72      3.98 o 
  -4   7   4      150.15      161.54      1.99 o 
  -3   7   4      464.84      473.41      3.45 o 
  -2   7   4      316.13      337.93      2.52 o 
  -1   7   4      370.57      367.42      2.93 o 
   0   7   4     1111.47     1186.81      6.52 o 
   1   7   4        3.75        2.18      0.49 o 
   2   7   4     1503.21     1475.27      8.01 o 
   3   7   4      195.33      208.47      1.96 o 
   4   7   4     1049.88      999.58      6.21 o 
   5   7   4        3.04        4.41      0.66 o 
   6   7   4      126.50      122.86      1.59 o 
   7   7   4      114.52      117.48      1.69 o 
  -7   8   4      401.68      403.96      3.45 o 
  -6   8   4       22.89       22.14      0.92 o 
  -5   8   4      366.16      338.54      4.02 o 
  -4   8   4      115.14      110.86      1.73 o 
  -3   8   4      191.75      167.63      2.03 o 
  -2   8   4       33.58       39.28      1.00 o 
  -1   8   4      136.62      145.88      1.67 o 
   0   8   4      696.99      703.66      4.97 o 
   1   8   4      155.91      189.64      2.13 o 
   2   8   4      392.96      395.44      3.14 o 
   3   8   4      719.91      715.53      4.57 o 
   4   8   4       94.37       92.81      1.61 o 
   5   8   4      556.13      555.31      4.44 o 
   6   8   4      149.43      152.51      2.16 o 
   7   8   4      451.81      424.42      3.88 o 
   8   8   4       19.85       18.79      0.93 o 
  -7   9   4        7.50        5.68      0.92 o 
  -6   9   4      196.61      204.73      2.69 o 
  -5   9   4       17.16       16.62      1.01 o 
  -4   9   4      913.84      901.04      7.29 o 
  -3   9   4       13.10       18.58      0.94 o 
  -2   9   4      523.70      482.86      4.73 o 
  -1   9   4      375.42      373.83      3.34 o 
   0   9   4       33.79       33.45      1.05 o 
   1   9   4       16.51       16.78      0.95 o 
   2   9   4      102.91       93.67      1.63 o 
   3   9   4       67.42       68.21      1.55 o 
   4   9   4      254.63      276.38      3.42 o 
   5   9   4       14.04       14.42      0.92 o 
   6   9   4      171.93      174.60      2.38 o 
   7   9   4        0.16        1.17      0.72 o 
  -6  10   4       82.66       87.44      1.93 o 
  -5  10   4      288.89      292.67      3.63 o 
  -4  10   4        0.91        1.50      0.90 o 
  -3  10   4      333.99      349.73      4.03 o 
  -2  10   4       45.27       43.32      1.55 o 
  -1  10   4      556.61      535.68      4.36 o 
   0  10   4        0.93       -0.45      0.66 o 
   1  10   4      564.24      540.91      4.42 o 
   2  10   4      267.53      274.40      2.93 o 
   3  10   4      177.42      175.83      2.65 o 
   4  10   4      209.50      196.93      2.85 o 
   5  10   4        2.22        1.77      0.94 o 
   6  10   4        3.30        3.77      0.94 o 
  -4  11   4      204.90      205.52      3.18 o 
  -3  11   4       23.78       29.15      1.99 o 
  -2  11   4      261.69      259.35      3.71 o 
  -1  11   4       24.35       21.79      1.27 o 
   0  11   4      279.21      296.51      3.25 o 
   1  11   4       56.09       56.74      1.51 o 
   2  11   4      404.12      399.37      4.32 o 
   3  11   4       37.27       34.71      1.42 o 
   4  11   4      213.42      219.78      3.76 o 
   0   0   5     1689.48     2191.53     19.56 o 
   0   1   5     4627.59     5003.88     20.68 o 
   1   1   5     3059.79     3323.62     15.31 o 
  -1   2   5     2889.23     2896.37     12.21 o 
   0   2   5     2348.57     2500.24     10.59 o 
   1   2   5      578.25      393.43      2.44 o 
   2   2   5     1284.76     1204.41      6.31 o 
  -2   3   5     2182.67     2125.75      8.81 o 
  -1   3   5      848.34      817.69      3.98 o 
   0   3   5     5153.90     5456.26     23.80 o 
   1   3   5      589.06      532.91      3.19 o 
   2   3   5     2977.44     2926.32     14.41 o 
   3   3   5     1118.46     1003.12      5.50 o 
  -3   4   5     1428.08     1319.33      6.60 o 
  -2   4   5     1267.52     1366.52      6.15 o 
  -1   4   5     1772.37     1729.20      7.99 o 
   0   4   5     1263.25     1177.18      5.65 o 
   1   4   5     2344.59     2386.53     11.95 o 
   2   4   5      286.22      184.99      1.60 o 
   3   4   5     2312.50     2241.66     11.36 o 
   4   4   5      555.08      624.15      3.83 o 
  -4   5   5      478.48      451.85      3.05 o 
  -3   5   5     1756.01     1830.94      8.93 o 
  -2   5   5     1789.48     1898.04      8.37 o 
  -1   5   5     1447.40     1662.27      7.80 o 
   0   5   5     1168.63     1096.37      7.78 o 
   1   5   5      629.66      601.38      3.68 o 
   2   5   5      713.87      635.44      3.91 o 
   3   5   5      653.27      634.12      3.97 o 
   4   5   5     1775.34     1849.30     11.03 o 
   5   5   5      808.70      771.79      4.99 o 
  -5   6   5     1737.02     1712.76      9.62 o 
  -4   6   5      463.90      401.98      3.66 o 
  -3   6   5      248.70      230.68      2.08 o 
  -2   6   5     2199.34     2208.89     11.91 o 
  -1   6   5     1099.82     1129.63      5.91 o 
   0   6   5     1062.41     1140.18      6.27 o 
   1   6   5     2111.68     2175.20     10.85 o 
   2   6   5      794.74      818.17      4.88 o 
   3   6   5     1061.71     1080.15      6.16 o 
   4   6   5     1076.13     1100.08      6.31 o 
   5   6   5      129.37      113.51      1.67 o 
   6   6   5       74.52       61.13      1.21 o 
  -6   7   5      299.16      295.68      2.69 o 
  -5   7   5       42.34       44.55      1.14 o 
  -4   7   5     1482.67     1451.08      9.05 o 
  -3   7   5      121.10      113.25      1.82 o 
  -2   7   5     1561.41     1522.54     10.89 o 
  -1   7   5      572.33      515.26      3.86 o 
   0   7   5      213.57      198.33      1.97 o 
   1   7   5     1275.68     1223.48      6.83 o 
   2   7   5      701.88      672.12      4.27 o 
   3   7   5      797.85      873.97      5.30 o 
   4   7   5      566.81      582.17      4.32 o 
   5   7   5      358.18      340.37      3.17 o 
   6   7   5      528.65      532.62      3.73 o 
   7   7   5      262.74      266.69      2.63 o 
  -7   8   5      134.11      134.41      1.87 o 
  -6   8   5      275.01      282.22      2.77 o 
  -5   8   5      235.58      229.68      2.77 o 
  -4   8   5      336.84      340.19      3.90 o 
  -3   8   5      122.30      121.19      2.28 o 
  -2   8   5      121.38      127.60      2.07 o 
  -1   8   5     1598.24     1575.97     11.35 o 
   0   8   5        5.61        3.31      0.72 o 
   1   8   5      658.41      620.39      4.62 o 
   2   8   5      540.43      521.01      4.20 o 
   3   8   5      213.97      218.28      2.13 o 
   4   8   5      990.04      957.46      6.56 o 
   5   8   5      845.82      834.41      6.04 o 
   6   8   5      154.64      167.86      2.26 o 
   7   8   5      347.52      349.18      3.37 o 
   8   8   5      256.84      266.53      2.96 o 
  -7   9   5      231.98      236.97      3.08 o 
  -6   9   5      208.82      220.53      2.84 o 
  -5   9   5      247.87      246.60      5.29 o 
  -4   9   5      270.37      262.08      3.33 o 
  -3   9   5      849.63      865.00      7.27 o 
  -2   9   5      257.80      259.86      3.31 o 
  -1   9   5      186.57      195.28      2.71 o 
   0   9   5      369.07      369.72      3.41 o 
   1   9   5       50.38       52.53      1.63 o 
   2   9   5     1326.97     1334.70      8.54 o 
   3   9   5       93.47       86.68      1.75 o 
   4   9   5      124.56      113.73      2.50 o 
   5   9   5      171.55      161.38      2.22 o 
   6   9   5       43.36       49.56      1.44 o 
   7   9   5      283.24      280.94      2.95 o 
  -5  10   5      302.57      287.39      4.59 o 
  -4  10   5      393.65      403.12      6.00 o 
  -3  10   5      312.67      328.36      4.31 o 
  -2  10   5      309.00      297.56      3.65 o 
  -1  10   5      300.00      293.66      3.57 o 
   0  10   5      513.18      508.17      5.03 o 
   1  10   5       56.35       60.25      1.54 o 
   2  10   5      206.83      233.69      2.66 o 
   3  10   5      178.58      183.66      2.78 o 
   4  10   5       10.81       10.85      1.04 o 
   5  10   5      533.50      541.78      5.42 o 
  -3  11   5      198.80      194.87      3.07 o 
  -2  11   5      178.65      174.97      2.90 o 
  -1  11   5      137.16      144.82      2.62 o 
   0  11   5      221.28      221.54      3.95 o 
   1  11   5      370.74      377.10      3.98 o 
   2  11   5      237.22      249.59      3.11 o 
   3  11   5      357.27      357.76      4.23 o 
   0   0   6      356.42      248.33      3.02 o 
   0   1   6      277.57      250.08      1.99 o 
   1   1   6      842.66      813.99      4.00 o 
  -1   2   6       20.30        9.58      0.38 o 
   0   2   6      489.40      446.26      2.30 o 
   1   2   6     3219.34     3734.76     17.28 o 
   2   2   6      985.76     1027.21      5.58 o 
  -2   3   6        4.98        6.42      0.41 o 
  -1   3   6      634.51      650.65      3.22 o 
   0   3   6      128.43      104.51      0.98 o 
   1   3   6      302.50      299.65      2.17 o 
   2   3   6       25.56       17.00      0.53 o 
   3   3   6       43.45       32.52      0.83 o 
  -3   4   6     1136.88     1228.90      6.31 o 
  -2   4   6      286.54      249.35      2.03 o 
  -1   4   6       77.81       63.84      1.08 o 
   0   4   6      158.56      150.28      1.42 o 
   1   4   6       85.40       96.42      1.13 o 
   2   4   6      769.63      846.75      4.87 o 
   3   4   6        1.03        2.09      0.46 o 
   4   4   6      719.45      696.92      4.26 o 
  -4   5   6      910.98      912.08      5.97 o 
  -3   5   6      964.48      914.02      5.26 o 
  -2   5   6      293.42      236.64      2.15 o 
  -1   5   6     1205.95     1143.98      6.72 o 
   0   5   6      948.79     1002.57      6.11 o 
   1   5   6      453.94      455.69      3.26 o 
   2   5   6       12.13       11.68      0.60 o 
   3   5   6      143.03      142.53      1.59 o 
   4   5   6       68.75       55.36      1.08 o 
   5   5   6       88.80       96.77      1.29 o 
  -5   6   6       81.70       74.10      1.30 o 
  -4   6   6        8.19       10.09      0.66 o 
  -3   6   6       21.04       30.89      0.95 o 
  -2   6   6       43.63       42.78      1.21 o 
  -1   6   6     1244.27     1206.93      8.72 o 
   0   6   6      479.38      448.82      3.15 o 
   1   6   6      126.08      112.94      1.42 o 
   2   6   6      263.86      243.93      2.16 o 
   3   6   6      567.78      546.77      4.57 o 
   4   6   6      462.38      440.57      3.43 o 
   5   6   6        6.73        3.55      0.63 o 
   6   6   6      339.03      345.33      2.96 o 
  -6   7   6        1.11        1.75      0.62 o 
  -5   7   6      163.42      165.31      2.08 o 
  -4   7   6       30.96       35.67      1.39 o 
  -3   7   6      435.39      431.62      4.54 o 
  -2   7   6       10.90        7.53      0.80 o 
  -1   7   6        3.74        5.05      0.68 o 
   0   7   6       56.03       67.24      1.34 o 
   1   7   6       91.29       93.41      1.37 o 
   2   7   6      391.09      386.30      2.92 o 
   3   7   6      730.13      684.65      5.06 o 
   4   7   6      452.53      439.88      3.49 o 
   5   7   6       69.68       71.60      1.65 o 
   6   7   6      100.48      104.40      1.61 o 
   7   7   6      137.54      146.01      1.99 o 
  -7   8   6        0.80        0.75      0.69 o 
  -6   8   6      193.46      196.29      3.03 o 
  -5   8   6      181.64      178.02      2.77 o 
  -4   8   6      171.38      168.64      3.83 o 
  -3   8   6       43.94       42.51      1.41 o 
  -2   8   6      567.18      570.90      5.29 o 
  -1   8   6        3.69        3.46      0.75 o 
   0   8   6      650.92      654.50      5.69 o 
   1   8   6       79.54       69.95      1.29 o 
   2   8   6        2.23        2.72      0.61 o 
   3   8   6      396.43      400.28      3.12 o 
   4   8   6        4.15        2.89      0.76 o 
   5   8   6       22.26       23.36      1.01 o 
   6   8   6      162.79      154.19      2.23 o 
   7   8   6       88.64       82.04      1.58 o 
  -6   9   6       33.96       37.16      1.60 o 
  -5   9   6       49.57       55.32      2.11 o 
  -4   9   6       10.52       11.31      1.04 o 
  -3   9   6      161.15      153.20      2.54 o 
  -2   9   6      295.07      274.15      3.67 o 
  -1   9   6       22.66       23.78      1.16 o 
   0   9   6        1.12        0.86      1.09 o 
   1   9   6      244.22      245.45      3.28 o 
   2   9   6        0.59        0.98      0.75 o 
   3   9   6      502.37      509.54      4.54 o 
   4   9   6       42.30       35.00      1.25 o 
   5   9   6       37.64       44.08      1.33 o 
   6   9   6       87.60       89.68      1.83 o 
  -5  10   6       94.36      104.51      2.36 o 
  -4  10   6       25.07       24.83      1.36 o 
  -3  10   6       95.08      101.95      2.28 o 
  -2  10   6       54.54       60.94      1.80 o 
  -1  10   6       30.72       33.72      1.34 o 
   0  10   6      109.76      110.46      2.66 o 
   1  10   6      164.15      159.03      2.65 o 
   2  10   6       96.66       91.88      2.05 o 
   3  10   6        5.75        6.95      1.02 o 
   4  10   6      165.19      168.34      2.81 o 
   5  10   6        4.86        3.49      1.04 o 
  -2  11   6       61.62       67.24      1.99 o 
  -1  11   6       94.48       95.28      2.25 o 
   0  11   6        9.46        9.48      1.26 o 
   1  11   6       57.15       55.79      1.81 o 
   2  11   6      198.74      193.35      3.30 o 
   0   0   7      231.97      244.60      3.18 o 
   0   1   7      502.53      615.87      3.02 o 
   1   1   7       16.62       24.61      0.68 o 
  -1   2   7       60.85       60.72      1.06 o 
   0   2   7        1.63        2.46      0.31 o 
   1   2   7      463.80      590.81      3.58 o 
   2   2   7       36.67       46.47      0.82 o 
  -2   3   7      127.10      131.31      1.30 o 
  -1   3   7       10.88        8.03      0.84 o 
   0   3   7      527.01      544.73      3.68 o 
   1   3   7      182.34      198.06      1.70 o 
   2   3   7        8.62       16.83      0.59 o 
   3   3   7       10.47       14.33      0.62 o 
  -3   4   7       21.93       20.25      0.66 o 
  -2   4   7        4.88        5.79      0.53 o 
  -1   4   7      416.21      471.34      3.58 o 
   0   4   7       22.63       26.55      0.81 o 
   1   4   7        7.64       12.23      0.70 o 
   2   4   7       49.30       60.06      1.07 o 
   3   4   7      174.96      180.60      1.74 o 
   4   4   7        5.56        5.21      0.58 o 
  -4   5   7        6.00        4.61      0.61 o 
  -3   5   7       98.58       98.89      1.43 o 
  -2   5   7       64.20       70.93      1.39 o 
  -1   5   7       52.41       66.38      1.25 o 
   0   5   7      140.28      133.49      1.70 o 
   1   5   7        0.07        0.81      0.50 o 
   2   5   7       85.44       82.11      1.24 o 
   3   5   7       35.53       40.26      0.98 o 
   4   5   7      338.27      340.21      2.70 o 
   5   5   7        1.34        2.23      0.57 o 
  -5   6   7       81.14       74.80      1.53 o 
  -4   6   7       59.76       61.66      2.15 o 
  -3   6   7      120.49      123.47      1.92 o 
  -2   6   7      295.09      313.34      3.30 o 
  -1   6   7      414.24      427.24      3.52 o 
   0   6   7        0.09        0.80      0.87 o 
   1   6   7       34.44       38.11      1.36 o 
   2   6   7        5.99        7.39      0.62 o 
   3   6   7        1.69        3.38      0.58 o 
   4   6   7      211.71      216.25      2.26 o 
   5   6   7       67.76       61.55      1.36 o 
   6   6   7       67.22       64.44      1.49 o 
  -6   7   7       96.14       96.69      1.89 o 
  -5   7   7        6.27        4.54      1.08 o 
  -4   7   7       31.21       28.65      1.27 o 
  -3   7   7       39.24       44.44      1.42 o 
  -2   7   7      283.55      286.89      4.32 o 
  -1   7   7       62.42       69.48      1.49 o 
   0   7   7      119.24      122.41      1.89 o 
   1   7   7       86.03       85.30      1.54 o 
   2   7   7      108.90      107.49      1.66 o 
   3   7   7       25.54       32.13      0.96 o 
   4   7   7        3.59        2.89      0.64 o 
   5   7   7        3.06        2.52      0.67 o 
   6   7   7       15.24       17.83      0.87 o 
   7   7   7       18.93       19.64      1.12 o 
  -7   8   7        2.00        2.58      0.84 o 
  -6   8   7       10.51        8.30      0.94 o 
  -5   8   7       19.95       24.66      1.62 o 
  -4   8   7        0.40        0.03      0.77 o 
  -3   8   7        2.87        3.72      0.86 o 
  -2   8   7        0.06        0.25      0.80 o 
  -1   8   7        1.74        1.69      0.78 o 
   0   8   7       82.79       75.81      1.89 o 
   1   8   7       45.41       40.06      1.26 o 
   2   8   7        5.74        7.60      0.79 o 
   3   8   7      123.89      125.10      1.78 o 
   4   8   7       35.22       36.99      1.20 o 
   5   8   7       68.35       64.66      1.55 o 
   6   8   7        1.29        1.92      0.66 o 
   7   8   7       13.90       15.56      1.30 o 
  -5   9   7        0.04       -1.21      0.81 o 
  -4   9   7        4.55        5.62      0.94 o 
  -3   9   7       75.00       82.68      1.98 o 
  -2   9   7      125.22      131.80      2.80 o 
  -1   9   7        8.39        6.83      1.00 o 
   0   9   7        1.30        0.95      0.80 o 
   1   9   7       30.43       29.66      1.25 o 
   2   9   7      101.20       98.84      2.05 o 
   3   9   7        2.79        2.75      0.89 o 
   4   9   7       17.26       19.71      1.06 o 
   5   9   7        0.32        0.38      0.75 o 
  -3  10   7      153.48      149.36      2.66 o 
  -2  10   7        4.93        6.74      1.08 o 
  -1  10   7        1.09        0.73      0.86 o 
   0  10   7       24.52       23.48      1.27 o 
   1  10   7        3.70        4.34      0.95 o 
   2  10   7        6.72        6.55      1.14 o 
   3  10   7       13.06       15.43      1.43 o 
   0   0   8      111.50       93.17      2.82 o 
   0   1   8      182.33      187.10      1.56 o 
   1   1   8     2765.21     2755.91     15.44 o 
  -1   2   8       27.83       23.35      0.72 o 
   0   2   8     2188.43     2192.22     12.32 o 
   1   2   8      333.88      284.22      2.35 o 
   2   2   8     1538.69     1562.69      8.82 o 
  -2   3   8        0.43       -0.33      0.50 o 
  -1   3   8      288.24      263.56      2.98 o 
   0   3   8        0.23        0.58      0.53 o 
   1   3   8      637.98      656.31      4.31 o 
   2   3   8       19.37       23.57      0.71 o 
   3   3   8     1092.99     1085.14      7.02 o 
  -3   4   8       16.71       17.86      0.73 o 
  -2   4   8      746.95      745.14      5.01 o 
  -1   4   8      214.70      208.39      2.35 o 
   0   4   8     1676.96     1631.87     10.47 o 
   1   4   8       54.77       52.00      1.14 o 
   2   4   8      375.91      370.16      2.94 o 
   3   4   8        4.26        4.35      0.61 o 
   4   4   8     1251.60     1246.55      7.52 o 
  -4   5   8        5.41        8.07      0.73 o 
  -3   5   8     1984.50     1916.64     10.65 o 
  -2   5   8      115.73      108.53      1.87 o 
  -1   5   8     2449.74     2489.71     14.44 o 
   0   5   8       21.14       20.30      1.28 o 
   1   5   8      647.25      633.79      4.65 o 
   2   5   8        9.28        7.85      0.70 o 
   3   5   8      681.96      684.42      4.41 o 
   4   5   8        0.33        0.84      0.94 o 
   5   5   8      131.61      131.68      2.10 o 
  -5   6   8        3.83        4.65      0.78 o 
  -4   6   8      138.16      144.67      2.81 o 
  -3   6   8        8.62        7.46      0.79 o 
  -2   6   8      289.64      269.74      2.94 o 
  -1   6   8       14.47       16.86      0.85 o 
   0   6   8      893.46      869.82      6.03 o 
   1   6   8        3.18        4.23      0.69 o 
   2   6   8      724.67      749.87      5.16 o 
   3   6   8       36.20       34.14      1.08 o 
   4   6   8     1254.63     1257.05      8.84 o 
   5   6   8        6.00        5.99      0.93 o 
   6   6   8      316.65      314.79      3.40 o 
  -6   7   8        9.06        8.47      0.91 o 
  -5   7   8      494.11      504.11      4.76 o 
  -4   7   8        5.78        5.96      0.88 o 
  -3   7   8      179.78      170.62      2.64 o 
  -2   7   8       40.92       35.95      1.34 o 
  -1   7   8      265.68      266.84      3.36 o 
   0   7   8       17.62       16.75      0.92 o 
   1   7   8      342.60      329.69      3.16 o 
   2   7   8       10.00        9.19      0.78 o 
   3   7   8     1371.88     1372.70      8.41 o 
   4   7   8       26.20       29.07      1.26 o 
   5   7   8       77.67       83.42      2.94 o 
   6   7   8       32.49       30.35      1.23 o 
   7   7   8      407.69      444.47      4.65 o 
  -6   8   8      191.42      200.96      3.16 o 
  -5   8   8        8.63        8.67      1.09 o 
  -4   8   8      538.70      571.03      6.53 o 
  -3   8   8       24.69       27.51      1.49 o 
  -2   8   8     1132.84     1133.81      9.82 o 
  -1   8   8       24.07       24.39      1.45 o 
   0   8   8      238.29      236.81      3.91 o 
   1   8   8        0.09       -0.83      0.71 o 
   2   8   8      191.17      196.95      2.95 o 
   3   8   8       13.33       10.88      0.91 o 
   4   8   8       77.65       81.91      2.29 o 
   5   8   8        1.07        1.69      0.83 o 
   6   8   8      402.54      407.78      4.34 o 
  -4   9   8        7.21        7.87      1.05 o 
  -3   9   8      338.78      341.54      4.40 o 
  -2   9   8        4.81        7.15      0.99 o 
  -1   9   8      222.41      244.22      3.34 o 
   0   9   8        2.50        1.04      0.84 o 
   1   9   8      263.89      273.15      3.53 o 
   2   9   8        0.29        1.07      0.80 o 
   3   9   8      496.91      506.17      5.67 o 
   4   9   8        8.18        7.64      1.04 o 
  -1  10   8       10.18        8.76      1.12 o 
   0  10   8      219.95      218.59      3.30 o 
   1  10   8        0.06       -0.11      0.92 o 
   0   0   9      168.03      182.17      6.77 o 
   0   1   9     1941.19     1914.44     16.35 o 
   1   1   9      162.70      163.11      1.83 o 
  -1   2   9      178.09      171.96      1.93 o 
   0   2   9      165.88      169.70      2.18 o 
   1   2   9      326.56      307.69      3.05 o 
   2   2   9      142.77      147.16      1.99 o 
  -2   3   9     1279.56     1283.31      9.15 o 
  -1   3   9       10.12        5.43      0.68 o 
   0   3   9     1231.18     1223.87      7.77 o 
   1   3   9      163.99      162.48      2.30 o 
   2   3   9      125.61      122.02      1.95 o 
   3   3   9      295.80      314.67      2.88 o 
  -3   4   9      387.41      392.03      3.19 o 
  -2   4   9        1.31        0.39      0.51 o 
  -1   4   9     1554.59     1542.33      9.84 o 
   0   4   9      454.57      448.17      3.66 o 
   1   4   9      289.07      271.76      2.69 o 
   2   4   9      242.25      212.09      2.54 o 
   3   4   9      518.69      525.21      4.60 o 
   4   4   9       26.54       27.75      0.92 o 
  -4   5   9      286.01      262.91      2.84 o 
  -3   5   9       53.96       57.53      1.28 o 
  -2   5   9      497.99      458.37      4.19 o 
  -1   5   9        6.80        7.23      0.77 o 
   0   5   9      166.44      165.26      2.82 o 
   1   5   9        1.34        1.75      0.69 o 
   2   5   9     1012.92     1011.32      7.41 o 
   3   5   9      110.33      110.28      2.32 o 
   4   5   9      876.93      823.49      6.50 o 
   5   5   9      208.64      191.99      2.38 o 
  -5   6   9      140.25      154.55      2.29 o 
  -4   6   9      190.56      198.94      2.58 o 
  -3   6   9      184.97      209.94      2.70 o 
  -2   6   9       49.55       45.14      1.35 o 
  -1   6   9     1178.79     1149.66      8.78 o 
   0   6   9       65.61       66.04      1.47 o 
   1   6   9      278.90      275.37      2.85 o 
   2   6   9        7.61        9.78      0.78 o 
   3   6   9      311.53      310.89      3.41 o 
   4   6   9        0.72        0.47      0.94 o 
   5   6   9      171.18      199.90      2.86 o 
   6   6   9       90.35       91.62      1.86 o 
  -6   7   9      226.10      231.23      3.04 o 
  -5   7   9       52.36       55.92      1.60 o 
  -4   7   9      240.09      243.18      3.31 o 
  -3   7   9        0.56       -0.35      0.78 o 
  -2   7   9      576.06      602.15      5.62 o 
  -1   7   9      307.36      305.70      3.34 o 
   0   7   9       76.00       82.45      2.36 o 
   1   7   9      227.01      233.10      2.69 o 
   2   7   9      461.66      456.76      4.01 o 
   3   7   9       15.18       17.36      1.09 o 
   4   7   9      192.41      192.42      3.03 o 
   5   7   9        5.32        5.98      1.17 o 
   6   7   9      163.14      168.77      2.80 o 
  -4   8   9       51.80       53.61      1.81 o 
  -3   8   9      158.57      160.71      2.74 o 
  -2   8   9       28.32       25.47      1.32 o 
  -1   8   9       83.46       89.36      2.09 o 
   0   8   9        7.09        5.32      0.92 o 
   1   8   9      251.24      278.28      3.26 o 
   2   8   9      127.86      126.76      2.16 o 
   3   8   9      534.09      511.56      4.80 o 
   4   8   9      134.93      145.00      2.85 o 
  -2   9   9      379.73      386.28      4.70 o 
  -1   9   9       55.84       58.44      1.81 o 
   0   9   9      106.07      108.81      2.37 o 
   1   9   9       12.69       10.27      1.10 o 
   2   9   9      224.41      225.98      3.97 o 
   0   0  10       56.96       52.45      4.51 o 
   0   1  10      136.00      151.48      3.68 o 
   1   1  10       22.76       23.06      1.73 o 
  -1   2  10       95.95      106.97      2.14 o 
   0   2  10       51.90       48.60      1.74 o 
   1   2  10     3103.31     3123.89     23.20 o 
   2   2  10       99.11      100.01      1.69 o 
  -2   3  10      384.58      382.15      3.29 o 
  -1   3  10       39.46       38.95      1.48 o 
   0   3  10      538.25      519.72      6.01 o 
   1   3  10      724.23      683.51      5.92 o 
   2   3  10      528.86      523.69      4.93 o 
   3   3  10       39.23       41.90      1.19 o 
  -3   4  10      820.65      858.58      6.42 o 
  -2   4  10        1.18        0.69      0.66 o 
  -1   4  10       35.34       41.53      1.20 o 
   0   4  10       16.31       13.11      0.98 o 
   1   4  10      374.41      353.59      5.63 o 
   2   4  10       44.73       41.30      1.47 o 
   3   4  10      117.31      119.76      2.26 o 
   4   4  10      135.77      132.50      2.02 o 
  -4   5  10      652.63      640.89      5.69 o 
  -3   5  10       13.41       10.61      0.90 o 
  -2   5  10       69.23       75.97      1.54 o 
  -1   5  10       10.86       13.23      0.80 o 
   0   5  10      671.69      694.85      5.22 o 
   1   5  10       38.76       43.40      1.38 o 
   2   5  10      199.52      205.47      2.92 o 
   3   5  10       11.63        8.93      0.98 o 
   4   5  10      287.05      276.23      2.74 o 
   5   5  10       54.89       49.54      1.47 o 
  -5   6  10       62.89       66.76      1.82 o 
  -4   6  10       76.59       74.98      1.73 o 
  -3   6  10      263.63      260.19      4.40 o 
  -2   6  10       12.80       13.25      1.03 o 
  -1   6  10      740.51      730.78      8.30 o 
   0   6  10       95.18       95.52      1.75 o 
   1   6  10      285.17      297.33      3.33 o 
   2   6  10        4.81        4.32      1.26 o 
   3   6  10      156.11      170.11      3.75 o 
   4   6  10       19.05       13.22      1.31 o 
   5   6  10      157.01      155.12      2.60 o 
  -4   7  10      277.32      291.05      3.77 o 
  -3   7  10        0.75        0.37      0.86 o 
  -2   7  10       27.02       29.75      1.37 o 
  -1   7  10       34.29       27.36      1.25 o 
   0   7  10      346.06      344.39      3.61 o 
   1   7  10       10.97       11.17      1.09 o 
   2   7  10      240.34      240.15      3.17 o 
   3   7  10        1.00        0.93      0.92 o 
   4   7  10      211.55      218.65      3.62 o 
  -2   8  10        3.70        0.45      0.88 o 
  -1   8  10      157.71      157.72      2.66 o 
   0   8  10       18.51       20.06      1.85 o 
   1   8  10       76.87       74.92      1.79 o 
   2   8  10       13.03       13.17      1.17 o 
   0   0  11        8.05        9.59      2.82 o 
   0   1  11       86.85       79.01      2.67 o 
   1   1  11      263.33      264.50      4.44 o 
  -1   2  11       61.28       63.06      2.46 o 
   0   2  11      209.68      217.83      4.01 o 
   1   2  11       17.57       13.75      1.61 o 
   2   2  11      226.25      235.10      3.71 o 
  -2   3  11       67.56       62.73      2.12 o 
  -1   3  11       80.45       67.10      3.27 o 
   0   3  11        0.56        0.76      2.07 o 
   1   3  11       85.55       96.00      2.40 o 
   2   3  11      212.32      196.22      3.31 o 
   3   3  11      260.72      272.18      3.65 o 
  -3   4  11        8.37       10.56      0.86 o 
  -2   4  11        4.74        7.27      1.08 o 
  -1   4  11       39.26       31.51      1.48 o 
   0   4  11      317.28      315.60      4.38 o 
   1   4  11       19.66       17.94      1.40 o 
   2   4  11      265.31      245.97      3.29 o 
   3   4  11        7.95        7.75      0.87 o 
   4   4  11       24.15       30.09      1.20 o 
  -4   5  11       69.56       74.86      2.13 o 
  -3   5  11      213.61      218.14      2.96 o 
  -2   5  11        2.45        1.65      1.12 o 
  -1   5  11       39.87       45.04      2.23 o 
   0   5  11        0.04       -0.28      1.05 o 
   1   5  11       36.47       46.38      1.65 o 
   2   5  11       16.53       14.95      1.17 o 
   3   5  11       42.47       45.62      1.63 o 
   4   5  11        8.18        4.94      0.90 o 
   5   5  11      133.39      136.27      3.34 o 
  -4   6  11      142.15      155.43      3.10 o 
  -3   6  11        7.50       11.69      1.19 o 
  -2   6  11      139.11      138.51      2.58 o 
  -1   6  11        5.94        5.02      0.92 o 
   0   6  11       92.13       99.61      2.08 o 
   1   6  11        5.89        5.14      1.01 o 
   2   6  11       19.50       24.39      1.31 o 
   3   6  11       14.39       13.25      1.47 o 
   4   6  11       66.26       71.83      1.69 o 
  -2   7  11        1.34        1.16      0.89 o 
  -1   7  11      122.38      130.38      3.12 o 
   0   7  11       31.84       30.60      1.41 o 
   1   7  11      307.78      310.45      5.37 o 
   2   7  11        4.78        3.72      0.99 o 
   0   0  12      223.15      205.86      7.90 o 
   0   1  12       26.83       26.56      1.89 o 
   1   1  12      170.93      161.37      3.67 o 
  -1   2  12        6.00       11.78      1.69 o 
   0   2  12        7.84        7.25      1.71 o 
   1   2  12      112.75       97.98      3.17 o 
   2   2  12       25.99       28.66      1.82 o 
  -2   3  12       99.65       94.56      3.01 o 
  -1   3  12       90.87       83.49      2.74 o 
   0   3  12       35.18       30.88      2.24 o 
   1   3  12       26.02       25.03      2.52 o 
   2   3  12       56.21       60.31      2.21 o 
   3   3  12        0.77        0.10      1.09 o 
  -3   4  12       30.58       28.17      1.75 o 
  -2   4  12      209.08      190.44      3.56 o 
  -1   4  12        3.67        4.51      1.47 o 
   0   4  12       58.78       50.86      2.41 o 
   1   4  12       35.57       38.69      2.27 o 
   2   4  12       32.29       36.13      1.85 o 
   3   4  12        1.90        2.19      1.20 o 
   4   4  12        4.67        2.71      1.29 o 
  -3   5  12       85.31       85.32      3.01 o 
  -2   5  12       29.15       39.51      1.89 o 
  -1   5  12       42.38       41.50      1.96 o 
   0   5  12        3.92        4.81      1.29 o 
   1   5  12       31.68       27.36      1.69 o 
   2   5  12       52.64       49.19      1.98 o 
   3   5  12       97.19       89.19      4.22 o 
   0   0  13      246.00      236.31      9.02 o 
   0   1  13       55.49       58.14      2.46 o 
   1   1  13      133.49      127.83      3.45 o 
  -1   2  13      137.73      145.64      4.07 o 
   0   2  13      102.09      101.37      3.17 o 
   1   2  13      106.46      110.55      3.31 o 
   2   2  13      159.01      160.03      5.13 o 
  -2   3  13       63.12       73.80      3.91 o 
  -1   3  13      213.38      206.01      4.30 o 
   0   3  13       96.64      100.12      3.23 o 
   1   3  13       76.02       89.14      4.64 o 
   2   3  13      244.47      235.27      6.02 o 
                                                 
